# Supplementary material for: A Basic Study of the Effects of Mulberry Leaf Administration to Healthy C57BL/6 Mice on Gut Microbiota and Metabolites
Source: Metabolites. 2023 Sep 10;13(9):1003. doi: 10.3390/metabo13091003 (PMC10535692; doi:10.3390/metabo13091003)
Supplement: Supplementary file 1 [file metabolites-13-01003-s001.zip]

Archive with 1 entries (1 files):
- metabolites-2581530-supplementary.pdf
